# Supplementary material for: Insight into the Local Surface Plasmon Resonance Effect of Pt-SnS2 Nanosheets in Tetracycline Photodegradation
Source: Molecules. 2024 Nov 17;29(22):5423. doi: 10.3390/molecules29225423 (PMC11597053; doi:10.3390/molecules29225423)
Supplement: Supplementary file 1 [file molecules-29-05423-s001.zip]

Archive with 1 entries (1 files):
- molecules-3305464-supplementary.pdf
